# Supplementary material for: Psychometric Properties and the Network Analysis of the Turkish Version of the Multidimensional Flourishing Scale: Associations with Psychological Distress
Source: Behav Sci (Basel). 2025 Jun 11;15(6):800. doi: 10.3390/bs15060800 (PMC12190151; doi:10.3390/bs15060800)
Supplement: Supplementary file 1 [file behavsci-15-00800-s001.zip]

Archive with 1 entries (1 files):
- behavsci-3666637-supplementary.pdf
